# Supplementary material for: Comparative Study of Lycopene-Loaded Niosomes Prepared by Microfluidic and Thin-Film Hydration Techniques for UVB Protection and Anti-Hyperpigmentation Activity
Source: Int J Mol Sci. 2024 Oct 31;25(21):11717. doi: 10.3390/ijms252111717 (PMC11547095; doi:10.3390/ijms252111717)
Supplement: Supplementary file 1 [file ijms-25-11717-s001.zip]

Archive with 1 entries (1 files):
- ijms-3249946-supplementary.pdf
